# Supplementary material for: An eco‐epidemiological modeling approach to investigate dilution effect in two different tick‐borne pathosystems
Source: Ecol Appl. 2022 Mar 16;32(3):e2550. doi: 10.1002/eap.2550 (PMC9286340; doi:10.1002/eap.2550)
Supplement: Supplementary file 4 — Data S1 [file EAP-32-0-s001.zip]

Archive with 3 entries (2 files):
- DataS1/
- DataS1/Tick_borne_model.R
- MetadataS1.pdf
